# Supplementary material for: Novel Klebsiella pneumoniae K23-Specific Bacteriophages From Different Families: Similarity of Depolymerases and Their Therapeutic Potential
Source: Front Microbiol. 2021 Aug 9;12:669618. doi: 10.3389/fmicb.2021.669618 (PMC8381472; doi:10.3389/fmicb.2021.669618)
Supplement: Supplementary file 1 [file Data_Sheet_1.ZIP]

Archive with 4 entries (4 files):
- Supplementary Table 3.xlsx
- Supplementary Figures.docx
- Supplementary Table 1.xlsx
- Supplementary Table 2.xlsx
