# Supplementary material for: Novel Klebsiella pneumoniae K23-Specific Bacteriophages From Different Families: Similarity of Depolymerases and Their Therapeutic Potential
Source: Front Microbiol. 2021 Aug 9;12:669618. doi: 10.3389/fmicb.2021.669618 (PMC8381472; doi:10.3389/fmicb.2021.669618)
Supplement: Supplementary file 1 [file Data_Sheet_1.ZIP › Supplementary Table 3.xlsx]

## Sheet: Supplementary Table 3
Supplementary Table 3. Lytic phage activity against K. pneumoniae strains
#	Strain	cps-type	MLST	Hypermucoid phenotype	MDR phenotype	Carbapenem-resistancea	Efficiency of plating (EOP)b			Dep-activity		Cefotaxime	Ceftazidime	Ceftriaxone	Cefixime	Ciprofloxacin	Ofloxacin	Tetracycline	Azithromycin	Chloramphenicol	Gentamicin	Oxacillin	Ampicillin	Meropenem
							KPS8	Seu621	Dlv622	DepS8	Dep622	30 µg	30 µg	30 µg	5 µg	5 µg	5 µg	30 µg	15 µg	30 µg	10 µg	5 µg	10 µg	10 µg
1	Kp-9068	K23	ST11	-	+	I	1	1	1	+	+	R	R	R	R	R	R	R	R	R	R	R	R	I
2	KPi4275	K23	ST11	-	+	S	1	1	0.006	+	+	R	R	R	R	R	R	R	R	R	R	R	R	S
3	KPB2304-15	K23	ST11	-	+	S	1	1	0.006	+	+	R	R	R	R	R	R	R	R	R	R	R	R	S
4	KPB536-17-2	K23	ST1869	-	+	S	0.03	0.01	0.01	±	±	R	R	R	R	R	R	R	R	R	R	R	R	S
5	KPB2580	K1	ST23	+	+	PCG	-	-	-	-	-
6	KPB3188	K1	ND		+	PCG	-	-	-
7	KPB463-13	K1	ST23	+	+	PCG	-	-	-
8	KPi1683	K1	ST23	+	-	ACG	-	-	-
9	KPi261	K1	ST23	+	-	ACG	-	-	-
10	KPB711	K10	ST147	-	+	PCG	-	-	-
11	KPB944	K10	ST147	-	+	PCG	-	-	-
12	KPi1748	K2	ST65	+	-	ACG	-	-	-	-	-
13	KPB4010	K2	ST2280	+	-	ACG	-	-	-
14	KPB463-16	K2	ST86	+	-	ACG	-	-	-
15	KPi1627	K2	ST86	+	-	ACG	-	-	-
16	KPi3014	K2	ST2174	+	-	ACG	-	-	-	-	-
17	KPi6208	K2	ST86	+	-	ACG	-	-	-
18	KPi2135	K20	ND	+	-	ACG	-	-	-
19	KPM9	K20	ST1544	+	-	ACG	-	-	-
20	KP5023	K22	ND				-	-	-
21	KP5058	K22	ND				-	-	-
22	KPB1125	K27	ND		+	ACG	-	-	-
23	KPB941	K27	ST833		+	I	-	-	-
24	KPB591	K28	ST20		+	PCG	-	-	-
25	ATCC 13883	K3	ND				-	-	-
26	KPB1128-1	K31	ST1565		+	ACG	-	-	-
27	KPB1434-16	K39					-	-	-
28	KPB1224	K47	ST395		+	PCG	-	-	-
29	KPB1667	K47	ST395		+	PCG	-	-	-
30	KPB500	K57	ST218		+	PCG	-	-	-
31	KPB542-15	K57	ST23		+	ACG	-	-	-
32	KPB550	K57	ST218		+	PCG	-	-	-
33	KPB757	K57	ST218	+	+	PCG	-	-	-
34	KPB811	K57	ST218	+	+	PCG	-	-	-
35	KPi112	K57	ST23	-	-	ACG	-	-	-
36	KPi8289	K57	ST218	+	-	ACG	-	-	-	-	-
37	KPB54	K60/KL112		-	-	ACG	-	-	-
38	KPB1493-2	K62	ST48	-	-	ACG	-	-	-
39	KPB1759	K62	ST48	-	-	ACG	-	-	-
40	KPB420	K62	ST48		+	ACG	-	-	-
41	KPB417-16	K64/K14	ST147		+	PCG	-	-	-
42	KPB940	KL107	ND		-	ACG	-	-	-	-	-
43	KP5021	ND	ST2787	-			-	-	-
44	KPB1040-14	ND	ND		+	ACG	-	-	-
45	KPB101012	ND	ND		+	PCG	-	-	-
46	KPB1515-1	ND	ND		+	PCG	-	-	-
47	KPB1617	ND	ST147				-	-	-
48	KPB1896	ND	ND		+	ACG	-	-	-
49	KPB2185	ND	ND		+	ACG	-	-	-
50	KPi178	ND	ND	-	-	ACG	-	-	-
51	KPB953	new wzi	ST336	-	+	ACG	-	-	-
52	Kp-80	K47	ST395	-	+	S	-	-	-
53	Kp-149	K2/KL30	ST395	-	+	S	-	-	-
54	Kp-196	KL108/K47	ST395	-	+	S	-	-	-
55	Kp-299	KL39	ST395	-	+	I	-	-	-
56	Kp-89	KL39	ST395	-	+	S	-	-	-
57	Kp-2775	K2/KL30	ST395	-	+	R	-	-	-
58	Kp-148	K57	ST23	-	+	R	-	-	-
59	Kp-105	K2/KL30	ST395	+	+	S	-	-	-
60	Kp-11	KL39	ST395	-	+	R	-	-	-
61	Kp-19	K19	ST15	-	+	S	-	-	-
62	Kp-26	KL38	ST2555	+	+	I	-	-	-
63	Kp-8	KL39		-	+	R	-	-	-
64	Kp-6	KL39		-	+	R	-	-	-
65	Kp-18-3	K1	ST23	-	-	S	-	-	-
66	Kp-5	KL39	ST395	-	+	R	-	-	-
67	Kp-66	KL39	ST395	-	+	R	-	-	-
68	Kp-4	KL39	ST395	-	+	R	-	-	-
69	Kp-29-5	K1		+	-	S	-	-	-
70	Kp-116	K60	ST1456	-	-	S	-	-	-
71	Kp-61-3	K2/KL30	ST86	+	+	S	-	-	-
72	Kp-231	K2	ST395	+	+	I	-	-	-
73	Kp-284	wzi475	ST1655	-	-	R	-	-	-
74	Kp-78-1	K1		-	-	S	-	-	-
75	Kp-98	KL102/ KL149/ KL155	ST307	-	+	S	-	-	-
76	Kp-50	K57	ST23	-	+	R	-	-	-
77	Kp-13-1	K2/KL30	ST86	+	-	S	-	-	-
78	Kp-110	K57	ST23	-	+	R	-	-	-
79	Kp-25-1	K20	ST268	-	+	R	-	-	-
80	Kp-285	K7	ST299	-	-	S	-	-	-
81	Kp-3	K57	ST23	-	+	R	-	-	-
82	Kp-40	K2		-	-	S	-	-	-
83	Kp-123	K2/KL30		+	+	I	-	-	-
	aS, I, R - sensitive, intermediate, resistant for meropenem
	ACG - absence of carbapenemase genes
	PCG - presence of carbapenemase genes
	bEfficiency of planting (EOP) was calculated as the ratio of the PFU on the test strain to PFU on host strain.
