# Supplementary material for: Novel Klebsiella pneumoniae K23-Specific Bacteriophages From Different Families: Similarity of Depolymerases and Their Therapeutic Potential
Source: Front Microbiol. 2021 Aug 9;12:669618. doi: 10.3389/fmicb.2021.669618 (PMC8381472; doi:10.3389/fmicb.2021.669618)
Supplement: Supplementary file 1 [file Data_Sheet_1.ZIP › Supplementary Table 1.xlsx]

## Sheet: Supplementary Table 1A
Supplementary Table 1A. A list of the open reading frames (ORFs) in the genome of phage Phage vB_KpnP_Dlv622
locus_tag	Start	End	Length (aa)	Annotation
orf1	1862	2437	191	hypothetical protein
orf2	2434	2565	43	hypothetical protein
orf3	2876	3085	69	putative Cro/Cl-type repressor
orf4	3078	3341	87	putative Cro/Cl-type repressor
orf5	3349	3537	62	hypothetical protein
orf6	3463	3654	63	hypothetical protein
orf7	3717	3938	73	hypothetical protein
orf8	3926	4414	162	HNH endonuclease
orf9	4411	4755	114	hypothetical protein
orf10	4733	6478	581	hypothetical protein
orf11	6478	7524	348	putative peptidase
orf12	7527	8006	159	putative RecT family recombinase
orf13	8006	8791	261	putative DNA primase
orf14	8788	9012	74	hypothetical protein
orf15	9012	9206	64	hypothetical protein
orf16	9231	10490	419	putative DNA helicase
orf17	10483	10893	136	putative HNH nuclease
orf18	10886	11209	107	putative hydrolase
orf19	11261	11416	51	hypothetical protein
orf20	11413	11589	58	hypothetical protein
orf21	11586	13997	803	DNA-directed DNA polymerase
orf22	13994	14215	73	hypothetical protein
orf23	14153	14374	73	hypothetical protein
orf24	14377	15372	331	putative phosphoesterase
orf25	15495	15659	54	hypothetical protein
orf26	15711	16526	271	large tegument protein
orf27	16579	16833	84	hypothetical protein
orf28	16834	17112	92	putative structural protein
orf29	17112	17483	123	hypothetical protein
orf30	17483	17644	53	hypothetical protein
orf31	17647	17844	65	putative siderophore-interacting protein
orf32	17844	18005	53	hypothetical protein
orf33	18005	18973	322	putative 5'-3' exonuclease
orf34	18954	19133	59	beta-galactosidase
orf35	19124	19546	140	putative DNA endonuclease VII
orf36	19543	19998	151	terminase small subunit / SaV-like
orf37	19991	20158	55	hypothetical protein
orf38	20310	22778	822	T7 RNA polymerase
orf39	22786	23262	158	putative HNH endonuclease
orf40	23286	23726	146	putative head morphogenesis protein
orf41	23723	23986	87	hypothetical protein
orf42	23996	25591	531	head-tail connector protein
orf43	25606	26448	280	putative scaffolding protein
orf44	26474	27496	340	Major capsid protein
orf45	27508	27690	60	capsid scaffolding protein
orf46	27778	28338	186	tail tubular protein A
orf47	28348	30708	786	tail tubular protein B
orf48	30710	31297	195	putative internal virion protein
orf49	31315	33999	894	hypothetical protein
orf50	34050	37748	1232	putative internal core protein
orf51	37750	38706	318	putative tail fiber protein
orf52	38722	39024	100	putative DNA maturase A
orf53	39024	40880	618	putative DNA maturase B
orf54	40880	41203	107	hypothetical protein
orf55	41215	41397	60	hypothetical protein
orf56	41397	41801	134	putative spanin
orf57	41794	42045	83	putative holin
orf58	42029	42628	199	putative endolysin
orf59	42637	44304	555	putative depolymerase

## Sheet: Supplementary Table 1B
Supplementary Table 1B. A list of the open reading frames (ORFs) in the genome of phage Phage vB_KpnM_Seu621
locus_tag	Start	End	Length (aa)	Annotation
orf001	96	1988	630	rIIA protein
orf002	1988	3223	411	rIIB protein
orf003	3223	4530	435	putative helicase
orf004	4540	4998	152	hypothetical protein
orf005	4988	5170	60	hypothetical protein
orf006	5151	5465	104	hypothetical protein
orf007	5452	5934	160	hypothetical protein
orf008	5931	6167	78	hypothetical protein
orf009	6160	6444	94	hypothetical protein
orf010	6444	6662	72	hypothetical protein
orf011	6673	7365	230	putative methyltransferase
orf012	7374	9437	687	DNA primase/helicase
orf013	9566	12208	880	DNA polymerase
orf014	12235	12861	208	hypothetical protein
orf015	12870	13097	75	hypothetical protein
orf016	13193	15223	676	hypothetical protein
orf017	15223	15435	70	hypothetical protein
orf018	15453	15872	139	hypothetical protein
orf019	15918	16277	119	hypothetical protein
orf020	16347	16514	55	hypothetical protein
orf021	16511	16705	64	hypothetical protein
orf022	16716	16922	68	hypothetical protein
orf023	16956	17204	82	hypothetical protein
orf024	17201	18289	362	putative nicotinamide-nucleotide adenylyltransferase
orf025	18276	18641	121	hypothetical protein
orf026	18628	19038	136	hypothetical protein
orf027	19038	19391	117	hypothetical protein
orf028	19369	19605	78	hypothetical protein
orf029	19598	19855	85	hypothetical protein
orf030	19858	20586	242	ribosyl nicotinamide transporter
orf031	20574	20792	72	hypothetical protein
orf032	20795	21364	189	putative lipoprotein
orf033	21368	21736	122	putative membrane protein
orf034	21727	22011	94	hypothetical protein
orf035	22001	22303	100	hypothetical protein
orf036	22305	22709	134	hypothetical protein
orf037	22719	22937	72	putative membrane protein
orf038	22994	23332	112	hypothetical protein
orf039	23346	24566	406	hypothetical protein
orf040	24613	26373	586	putative tail fiber protein
orf041	26385	26660	91	putative membrane protein
orf042	26674	27147	157	hypothetical protein
orf043	27144	27458	104	putative membrane protein
orf044	27468	27947	159	hypothetical protein
orf045	27947	28993	348	putative tail fiber protein
orf046	29003	29632	209	putative baseplate protein
orf047	29641	31134	497	putative baseplate component
orf048	31245	32072	275	L-shaped tail fiber
orf049	32272	33099	275	hypothetical protein
orf050	33109	36387	1092	putative tail spike protein
orf051	36586	36852	88	hypothetical protein
orf052	36854	38677	607	putative tail spike protein with depolymerase domain
orf053	38798	39412	204	putative baseplate protein
orf054	39422	40123	233	putative baseplate assembly protein
orf055	40123	41112	329	putative tail protein
orf056	41116	41469	117	hypothetical protein
orf057	41469	42341	290	hypothetical protein
orf058	42423	44828	801	tail length tape-measure protein
orf059	44879	45010		hypothetical protein
orf060	45154	45633	159	hypothetical protein
orf061	45715	46188	157	structural protein
orf062	46192	47688	498	structural protein
orf063	47721	48266	181	hypothetical protein
orf064	48263	48700	145	putative portal protein
orf065	48697	49170	157	hypothetical protein
orf066	49236	49754	172	hypothetical protein
orf067	49879	50277	132	putative membrane protein
orf068	50298	50597	99	putative phage head fiber protein
orf069	50617	51147	176	hypothetical protein
orf070	51266	52279	337	major capsid protein
orf071	52300	52722	140	putative head stabilization/decoration protein
orf072	52742	53737	331	hypothetical protein
orf073	53734	54360	208	putative serine protease
orf074	54428	55975	515	putative portal protein
orf075	55991	57514	507	terminase large subunit
orf076	57604	57894	96	hypothetical protein
orf077	57891	58295	134	hypothetical protein
orf078	58292	59749	485	hypothetical protein
orf079	59899	60360	152	putative endonuclease VII
	60378	60450		tRNA ( Met CAT)
	60460	60532		tRNA (Phe GAA)
	60543	60614		tRNA (Val TAC)
	60625	60707		tRNA (Leu TAG)
	60746	60821		tRNA (Ala TGC)
	60828	60900		tRNA (Arg ACG)
orf080	60902	61054		hypothetical protein
	61091	61165		tRNA (Pro TGG)
	61348	61420		tRNA (Asp GTC)
	61431	61512		tRNA (Asn GTT)
	61576	61648		tRNA (Lys TTT)
	61729	61821		tRNA (Ser TGA)
	61907	61997		tRNA (Ser GCT)
orf081	61988	62143		hypothetical protein
	62162	62249		tRNA (Ser GGA)
	62447	62519		tRNA (Glu TTG)
	62875	62947		tRNA (GluTTC)
	63030	63106		tRNA (Gly TCC)
	63200	63272		tRNA (Ile GAT)
	63282	63362		tRNA (Tyr GTA)
orf082	63365	63715	116	hypothetical protein
	63801	63874		tRNA (Cys GCA)
orf083	64036	64311		hypothetical protein
	64082	64156		tRNA (Leu TAA)
	64518	64590		tRNA (Thr TGT)
orf084	64992	65639	215	hypothetical protein
orf085	65714	66325	203	hypothetical protein
orf086	66366	66503	45	hypothetical protein
orf087	66500	66688	62	hypothetical protein
	66820	66892		tRNA (Lys CTT)
orf088	66954	67265	103	hypothetical protein
	67361	67435		tRNA (Met CAT)
	67439	67511		tRNA (Met CAT)
orf089	67528	67722	63	hypothetical protein
orf090	67703	67825	40	hypothetical protein
orf091	67836	67955	39	hypothetical protein
orf092	68019	68264	81	hypothetical protein
orf093	68339	68551	70	hypothetical protein
orf094	68544	68759	71	hypothetical protein
orf095	68895	70574	559	putative nicotinamide phosphoribosyltransferase
orf096	70636	71436	266	putative ribose-phosphate pyrophosphokinase
orf097	71438	71755	105	putative transcription regulator
orf098	72033	72356	107	hypothetical protein
orf099	72474	72743	89	hypothetical protein
orf100	72740	73024	94	transposase-like protein
orf101	73021	73260	79	hypothetical protein
orf102	73257	73850	197	putative phosphoesterase
orf103	73852	74208	118	hypothetical protein
orf104	74192	74389	65	hypothetical protein
orf105	74358	75320	320	RNA ligase
orf106	75317	75661	114	hypothetical protein
orf107	75671	76075	134	putative AAA+ protein
orf108	76084	76308	74	hypothetical protein
orf109	76305	77081	258	putative Sir2-like protein
orf110	77081	78382	433	putative ATP-dependent DNA ligase
orf111	78382	78843	153	hypothetical protein
orf112	78845	79195	116	putative membrane protein
orf113	79182	79436	84	hypothetical protein
orf114	79445	80116	223	hypothetical protein
orf115	80169	80393	74	hypothetical protein
orf116	80456	80815	119	hypothetical protein
orf117	80815	81015	66	putative membrane protein
orf118	81015	81179	54	putative transcriptional regulator protein
orf119	81172	82062	296	putative lipoprotein
orf120	82125	82319	64	hypothetical protein
orf121	82327	82833	168	GTP cyclohydrolase II
orf122	82835	83272	145	putative NHN endonuclease
orf123	83269	84402	377	putative exodeoxyribonuclease
orf124	84399	84719	106	hypothetical protein
orf125	84700	85314	204	putative ribonuclease
orf126	85383	85853	156	EndoVII packaging and recombination endonuclease
orf127	85834	86037	67	putative transcriptional regulator protein
orf128	86037	86978	313	putative ribonuclease protein
orf129	87014	87199	61	hypothetical protein
orf130	87199	87804	201	putative adenylate kinase protein
orf131	87797	88399	200	putative HAD-like protein
orf132	88399	88599	66	hypothetical protein
orf133	88596	88913	105	hypothetical protein
orf134	88906	89892	328	putative thymidylate synthase
orf135	89973	90452	159	hypothetical protein
orf136	90449	90679	76	hypothetical protein
orf137	90689	93001	770	ribonucleotide reductase of class Ia (aerobic), alpha subunit
orf138	93039	94127	362	ribonucleotide reductase beta subunit
orf139	94137	94409	90	putative glutaredoxin 1
orf140	94489	94629	46	hypothetical protein
orf141	94629	95009	126	hypothetical protein
orf142	95029	95583	184	endolysin
orf143	95594	96382	262	PhoH-like protein
orf144	96392	97030	212	putative DNA processing protein
orf145	97008	97319	103	hypothetical protein
orf146	97327	97821	164	hypothetical protein
orf147	97811	98722	303	putative ATP-dependent protease subunit
orf148	98722	99405	227	putative DNA methyltransferase
orf149	99374	99517	48	hypothetical protein
orf150	99601	99879	92	hypothetical protein
orf151	99872	100180	102	hypothetical protein
orf152	100177	100461	94	hypothetical protein
orf153	100466	100732	88	hypothetical protein
orf154	100742	101989	415	tRNA nucleotidyltransferase
orf155	101986	102435	149	hypothetical protein
orf156	102428	102637	69	hypothetical protein
orf157	102642	102953	103	hypothetical protein
orf158	102950	103165	71	hypothetical protein
orf159	103165	103656	163	hypothetical protein
orf160	103658	104032	124	hypothetical protein
orf161	104042	105112	356	putative nucleotidyltransferase
orf162	105109	105321	70	hypothetical protein
orf163	105308	105484	58	hypothetical protein
orf164	105481	105711	77	hypothetical protein
orf165	105784	106263	159	hypothetical protein
orf166	106276	106650	124	hypothetical protein
orf167	106677	106973	98	hypothetical protein
orf168	106967	107206	79	hypothetical protein
orf169	107328	107531	67	hypothetical protein
orf170	107528	107674	48	hypothetical protein
orf171	107667	107945	93	hypothetical protein
orf172	107938	108174	78	hypothetical protein
orf173	108187	108435	82	hypothetical protein
orf174	108432	108599	55	hypothetical protein
orf175	108608	108766	52	hypothetical protein
orf176	108767	109315	182	hypothetical protein
orf177	109402	109641	79	hypothetical protein
orf178	109694	109849	51	hypothetical protein
orf179	109854	110036	60	hypothetical protein
orf180	110033	110278	81	hypothetical protein
orf181	110288	110509	73	hypothetical protein
orf182	110506	110736	76	hypothetical protein
orf183	110733	110975	80	hypothetical protein
orf184	110950	111372	140	hypothetical protein
orf185	111353	111556	67	hypothetical protein
orf186	111556	111840	94	hypothetical protein
orf187	111841	112269	142	Putative zinc- or iron-chelating domain containing protein
orf188	112271	112507	78	hypothetical protein
orf189	112617	112895	92	hypothetical protein
orf190	113224	113352	42	hypothetical protein
orf191	115395	115658	87	hypothetical protein
orf192	115744	115914	56	hypothetical protein
orf193	116018	116230	70	hypothetical protein
orf194	116230	116460	76	hypothetical protein
orf195	116509	116823	104	hypothetical protein
orf196	116899	117258	119	phage T4 GP30.8-like protein
orf197	117559	117708	49	hypothetical protein
orf198	117705	118172	155	hypothetical protein
orf199	118368	119138	256	hypothetical protein
orf200	119245	119568	107	hypothetical protein
orf201	119640	119843	67	hypothetical protein
orf202	119836	120003	55	hypothetical protein
orf203	120014	120232	72	hypothetical protein
orf204	120271	120555	94	hypothetical protein
orf205	120889	121104	71	hypothetical protein
orf206	121443	121826	127	hypothetical protein
orf207	121886	122398	170	hypothetical protein
orf208	122475	122744	89	hypothetical protein
orf209	122818	123603	261	hypothetical protein
orf210	123697	123864	55	hypothetical protein
orf211	124153	124344	63	hypothetical protein
orf212	125203	126018	271	hypothetical protein
orf213	126145	126303	52	hypothetical protein
orf214	126300	126710	136	hypothetical protein
orf215	126703	126993	96	hypothetical protein
orf216	126990	127337	115	putative polynucleotide kinase
orf217	127334	127978	214	hypothetical protein
orf218	128004	128264	86	hypothetical protein
orf219	128826	129452	208	hypothetical protein
orf220	129449	129847	132	hypothetical protein
orf221	129831	131258	475	putative metallopeptidase domain protein
orf222	131308	131568	86	hypothetical protein
orf223	131568	131768	66	hypothetical protein
orf224	131769	132680	303	putative anti-sigma factor
orf225	132814	133791	325	hypothetical protein
orf226	133755	134264	169	putative metal dependent phosphohydrolase
orf227	134261	134446	61	hypothetical protein
orf228	134664	134879	71	hypothetical protein
orf229	134876	135379	167	hypothetical protein
orf230	135369	135527	52	hypothetical protein
orf231	135520	135891	123	hypothetical protein
orf232	135955	137151	398	ATPase
orf233	137213	137551	112	hypothetical protein
orf234	137544	137708	54	hypothetical protein
orf235	137705	138004	99	hypothetical protein
orf236	137998	138330	110	hypothetical protein
orf237	138334	138456	40	hypothetical protein
orf238	138460	138768	101	hypothetical protein
orf239	138768	138944	58	hypothetical protein
orf240	138941	139165	74	hypothetical protein
orf241	139155	139328	57	hypothetical protein
orf242	139325	139936	203	putative phosphatase
orf243	139891	140133	80	hypothetical protein
orf244	140126	140359	77	hypothetical protein
orf245	140343	141386	347	RNA ligase 2
orf246	141386	141574	62	hypothetical protein
orf247	141549	141734	61	hypothetical protein
orf248	141734	142153	139	hypothetical protein
orf249	142196	142726	176	putative cell wall hydrolyse

## Sheet: Supplementary Table 1C
Supplementary Table 1C. A list of the open reading frames (ORFs) in the genome of phage Phage KpS8
locus_tag	Start	End	Length (aa)	Annotation
orf001	1	1989	663	rIIA lysis inhibitor
orf002	1989	3224	412	rIIB lysis inhibitor
orf003	3224	4531	436	DNA helicase
orf004	4541	4999	153	hypothetical protein
orf005	4989	5171	61	hypothetical protein
orf006	5152	5466	105	hypothetical protein
orf007	5453	5935	161	hypothetical protein
orf008	5932	6168	79	hypothetical protein
orf009	6161	6445	95	hypothetical protein
orf010	6445	6663	73	hypothetical protein
orf011	6632	7366	245	methyltransferase
orf012	7375	9438	688	DNA primase/helicase
orf013	9567	12209	881	DNA polymerase
orf014	12209	12739	177	hypothetical protein
orf015	12779	13006	76	hypothetical protein
orf016	13102	15132	677	hypothetical protein
orf017	15132	15344	71	hypothetical protein
orf018	15362	15781	140	hypothetical protein
orf019	15827	16186	120	hypothetical protein
orf020	16256	16423	56	hypothetical protein
orf021	16420	16614	65	hypothetical protein
orf022	16625	16831	69	hypothetical protein
orf023	16865	17113	83	hypothetical protein
orf024	17110	18198	363	nicotinamide-nucleotide adenylyltransferase
orf025	18185	18550	122	hypothetical protein
orf026	18537	18947	137	hypothetical protein
orf027	18947	19285	113	hypothetical protein
orf028	19278	19427	50	hypothetical protein
orf029	19430	19666	79	hypothetical protein
orf030	19659	19916	86	hypothetical protein
orf031	19919	20647	243	nicotinamide mononucleotide transporter
orf032	20635	20853	73	hypothetical protein
orf033	20856	21425	190	putative lipoprotein
orf034	21429	21797	123	putative membrane protein
orf035	21788	22072	95	hypothetical protein
orf036	22062	22373	104	hypothetical protein
orf037	22366	22770	135	hypothetical protein
orf038	22780	22998	73	putative membrane protein
orf039	23055	23393	113	hypothetical protein
orf040	23407	24579	391	hypothetical protein
orf041	24650	26410	587	tail fiber protein
orf042	26422	26697	92	putative membrane protein
orf043	26711	27184	158	hypothetical protein
orf044	27181	27495	105	membrane protein
orf045	27505	27984	160	hypothetical protein
orf046	27984	29030	349	tail fiber protein
orf047	29040	29669	210	hypothetical protein
orf048	29678	31171	498	putative baseplate component
orf049	31282	32109	276	L-shaped tail fiber
orf050	32309	33136	276	hypothetical protein
orf051	33146	36424	1093	putative tail spike protein
orf052	36623	36889	89	hypothetical protein
orf053	36891	38714	608	pectate lyase superfamily protein
orf054	38835	39449	205	putative baseplate protein
orf055	39459	40160	234	baseplate assembly protein
orf056	40160	41149	330	putative tail protein
orf057	41153	41506	118	hypothetical protein
orf058	41506	42378	291	hypothetical protein
orf059	42460	44865	802	tail length tape-measure protein
orf060	44916	45047	44	hypothetical protein
orf061	45191	45670	160	hypothetical protein
orf062	45752	46225	158	structural protein
orf063	46229	47725	499	structural protein
orf064	47758	48300	181	hypothetical protein
orf065	48300	48737	146	putative portal protein
orf066	48734	49207	158	hypothetical protein
orf067	49273	49791	173	hypothetical protein
orf068	49916	50314	133	putative membrane protein
orf069	50335	50634	100	head fiber protein
orf070	50654	51184	177	hypothetical protein
orf071	51303	52316	338	major capsid protein
orf072	52337	52759	141	head stabilization/decoration protein
orf073	52779	53774	332	hypothetical protein
orf074	53771	54397	209	putative protease
orf075	54465	56012	516	putative portal protein
orf076	56028	57551	508	terminase large subunit
orf077	57641	57931	97	hypothetical protein
orf078	57928	58332	135	hypothetical protein
orf079	58329	59786	486	hypothetical protein
orf080	59936	60397	154	endonuclease VII
	60412	60487		tRNA-Met(cat)
	60497	60569		tRNA-Phe-GAA
	60580	60651		tRNA-Val-TAC
	60662	60744		tRNA-Leu-TAG
	60780	60858		tRNA-Ala(tgc)
	60865	60937		tRNA-Arg-ACG
orf081	60939	61091	51	hypothetical protein
	61128	61202		tRNA-Pro-TGG
	61382	61457		tRNA-Asp(gtc)
	61468	61549		tRNA-Asn-GTT
	61613	61685		tRNA-Lys-TTT
	61766	61858		tRNA-Ser(tga)
	61941	62034		tRNA-Ser(gct)
orf082	62025	62180	52	hypothetical protein
	62199	62286		tRNA-Ser-GGA
	62484	62556		tRNA-Gln-TTG
	62909	62984		tRNA-Glu(ttc)
	63070	63143		tRNA-Gly-TCC
	63237	63309		tRNA-Ile-GAT
	63319	63399		tRNA-Tyr-GTA
orf083	63402	63752	117	hypothetical protein
	63841	63911		tRNA-Cys-GCA
	64119	64193		tRNA-Leu-TAA
	64555	64627		tRNA-Thr-TGT
orf084	65029	65676	216	hypothetical protein
orf085	65751	66362	204	hypothetical protein
orf086	66403	66540	46	hypothetical protein
orf087	66537	66725	63	hypothetical protein
	66857	66929		tRNA-Lys-CTT
orf088	66991	67302	104	hypothetical protein
	67395	67472		tRNA-Met(cat)
	67476	67548		tRNA-Met-CAT
orf089	67565	67759	65	hypothetical protein
orf090	67740	67862	41	hypothetical protein
orf091	67873	67992	40	hypothetical protein
orf092	68056	68301	82	hypothetical protein
orf093	68376	68588	71	hypothetical protein
orf094	68581	68796	72	hypothetical protein
orf095	68932	70611	560	nicotinamide phosphoribosyltransferase
orf096	70673	71473	267	ribose-phosphate pyrophosphokinase
orf097	71475	71792	106	putative transcription regulator
orf098	72069	72392	108	hypothetical protein
orf099	72504	72779	92	hypothetical protein
orf100	72776	73060	95	transposase-like protein
orf101	73057	73296	80	hypothetical protein
orf102	73293	73886	198	putative phosphoesterase
orf103	73888	74244	119	hypothetical protein
orf104	74228	74425	66	hypothetical protein
orf105	74394	75356	321	RNA ligase
orf106	75353	75697	115	hypothetical protein
orf107	75707	76111	135	putative AAA+ protein
orf108	76120	76344	75	hypothetical protein
orf109	76341	77117	259	Sir2-like protein
orf110	77117	78418	434	DNA ligase
orf111	78418	78879	154	hypothetical protein
orf112	78881	79231	117	membrane protein
orf113	79218	79472	85	hypothetical protein
orf114	79481	80152	224	hypothetical protein
orf115	80205	80429	75	hypothetical protein
orf116	80492	80851	120	hypothetical protein
orf117	80851	81051	67	hypothetical protein
orf118	81051	81215	55	putative transcriptional regulator protein
orf119	81208	82098	297	putative lipoprotein
orf120	82161	82355	65	hypothetical protein
orf121	82363	82869	169	GTP cyclohydrolase II
orf122	82871	83308	146	HNH endonuclease
orf123	83317	84438	374	exodeoxyribonuclease
orf124	84435	84755	107	hypothetical protein
orf125	84736	85350	205	putative ribonuclease
orf126	85395	85889	165	packaging and recombination endonuclease
orf127	85870	86073	68	putative transcriptional regulator protein
orf128	86073	87014	314	DNA polymerase III epsilon subunit
orf129	87050	87235	62	hypothetical protein
orf130	87235	87840	202	putative adenylate kinase protein
orf131	87833	88435	201	putative HAD-like protein
orf132	88435	88635	67	hypothetical protein
orf133	88632	88949	106	hypothetical protein
orf134	88942	89928	329	thymidylate synthase
orf135	90009	90488	160	hypothetical protein
orf136	90485	90715	77	hypothetical protein
orf137	90725	93037	771	ribonucleotide reductase of class Ia (aerobic),
orf138	93075	94163	363	ribonucleotide reductase of class Ia (aerobic), beta subunit
orf139	94173	94445	91	glutaredoxin 1
orf140	94525	94665	47	hypothetical protein
orf141	94665	95045	127	hypothetical protein
orf142	95065	95619	185	endolysin
orf143	95630	96418	263	PhoH-like protein
orf144	96428	97066	213	putative DNA processing protein
orf145	97044	97355	104	hypothetical protein
orf146	97363	97857	165	hypothetical protein
orf147	97847	98758	304	ATP-dependent protease
orf148	98758	99441	228	DNA methyltransferase
orf149	99410	99553	48	hypothetical protein
orf150	99637	99915	93	hypothetical protein
orf151	99908	100216	103	hypothetical protein
orf152	100213	100497	95	hypothetical protein
orf153	100502	100768	89	hypothetical protein
orf154	100778	102025	416	tRNA nucleotidyltransferase
orf155	102022	102471	150	hypothetical protein
orf156	102464	102682	73	hypothetical protein
orf157	102679	102990	104	hypothetical protein
orf158	102987	103202	72	hypothetical protein
orf159	103202	103693	164	hypothetical protein
orf160	103695	104069	125	hypothetical protein
orf161	104079	105149	357	putative nucleotidyltransferase
orf162	105146	105358	71	hypothetical protein
orf163	105345	105521	59	hypothetical protein
orf164	105518	105748	77	hypothetical protein
orf165	105821	106300	160	hypothetical protein
orf166	106313	106687	125	hypothetical protein
orf167	106714	107010	99	hypothetical protein
orf168	107004	107243	80	hypothetical protein
orf169	107365	107568	68	hypothetical protein
orf170	107565	107711	49	hypothetical protein
orf171	107704	107982	93	hypothetical protein
orf172	107975	108211	79	hypothetical protein
orf173	108224	108472	83	hypothetical protein
orf174	108469	108636	56	hypothetical protein
orf175	108645	108803	53	hypothetical protein
orf176	108804	109352	183	hypothetical protein
orf177	109439	109678	80	hypothetical protein
orf178	109731	109886	52	hypothetical protein
orf179	109891	110073	61	hypothetical protein
orf180	110070	110315	82	hypothetical protein
orf181	110325	110546	74	hypothetical protein
orf182	110543	110773	77	hypothetical protein
orf183	110770	111012	81	hypothetical protein
orf184	110987	111409	141	hypothetical protein
orf185	111390	111593	68	hypothetical protein
orf186	111593	111877	95	hypothetical protein
orf187	111878	112306	143	Fe-S-cluster containining protein; COG0727
orf188	112308	112544	79	hypothetical protein
orf189	112653	112931	93	hypothetical protein
orf190	113260	113436	59	hypothetical protein
orf191	113446	113562	39	hypothetical protein
orf192	113695	113880	62	hypothetical protein
orf193	114121	114288	56	hypothetical protein
orf194	114351	114539	63	hypothetical protein
orf195	115433	115696	88	hypothetical protein
orf196	115771	115941	57	hypothetical protein
orf197	116045	116257	71	hypothetical protein
orf198	116257	116487	77	hypothetical protein
orf199	116536	116865	110	hypothetical protein
orf200	116941	117300	120	phage T4 GP30.8-like protein
orf201	117601	117750	50	hypothetical protein
orf202	117747	118214	156	hypothetical protein
orf203	118211	118366	52	hypothetical protein
orf204	118367	118657	97	hypothetical protein
orf205	118706	119476	257	hypothetical protein
orf206	119583	119906	108	hypothetical protein
orf207	119979	120182	68	hypothetical protein
orf208	120183	120329	49	hypothetical protein
orf209	120338	120556	73	hypothetical protein
orf210	120595	120879	95	hypothetical protein
orf211	120958	121209	84	hypothetical protein
orf212	121290	121466	59	hypothetical protein
orf213	121800	122015	72	hypothetical protein
orf214	121990	122385	132	hypothetical protein
orf215	122354	122737	128	hypothetical protein
orf216	122806	123270	155	hypothetical protein
orf217	123347	124132	262	hypothetical protein
orf218	124226	124393	56	hypothetical protein
orf219	124482	124778	99	hypothetical protein
orf220	124960	125151	64	hypothetical protein
orf221	125504	125848	115	hypothetical protein
orf222	126010	126825	272	hypothetical protein
orf223	126952	127110	53	hypothetical protein
orf224	127107	127517	137	hypothetical protein
orf225	127510	127800	97	hypothetical protein
orf226	127797	128144	116	putative polynucleotide kinase
orf227	128141	128479	113	hypothetical protein
orf228	128476	129120	215	hypothetical protein
orf229	129146	129406	87	hypothetical protein
orf230	129407	129592	62	hypothetical protein
orf231	129906	130202	99	helix-turn-helix DNA-binding domain-containing protein
orf232	130199	130552	118	hypothetical protein
orf233	130594	131103	170	HNH endonuclease
orf234	131087	132514	476	metallopeptidase domain-containing protein
orf235	132564	132824	87	hypothetical protein
orf236	132824	133024	67	hypothetical protein
orf237	133025	133936	304	anti-sigma factor
orf238	134070	135062	331	hypothetical protein
orf239	135026	135535	170	metal dependent phosphohydrolase
orf240	135532	135717	62	hypothetical protein
orf241	135818	136027	70	hypothetical protein
orf242	136029	136517	163	hypothetical protein
orf243	136517	136705	63	hypothetical protein
orf244	136705	137076	124	hypothetical protein
orf245	137140	138336	399	ATPase
orf246	138363	138590	76	hypothetical protein
orf247	138587	138739	51	hypothetical protein
orf248	138736	139035	100	hypothetical protein
orf249	139029	139361	111	hypothetical protein
orf250	139365	139673	103	hypothetical protein
orf251	139673	139849	59	hypothetical protein
orf252	139846	140070	75	hypothetical protein
orf253	140060	140233	58	hypothetical protein
orf254	140230	140841	204	putative phosphatase
orf255	140829	141038	70	hypothetical protein
orf256	141031	141264	78	hypothetical protein
orf257	141248	142291	348	RNA ligase 2
orf258	142291	142479	63	hypothetical protein
orf259	142454	142639	62	hypothetical protein
orf260	142639	143058	140	hypothetical protein
orf261	143101	143631	177	cell wall hydrolase
