# Supplementary material for: Novel Klebsiella pneumoniae K23-Specific Bacteriophages From Different Families: Similarity of Depolymerases and Their Therapeutic Potential
Source: Front Microbiol. 2021 Aug 9;12:669618. doi: 10.3389/fmicb.2021.669618 (PMC8381472; doi:10.3389/fmicb.2021.669618)
Supplement: Supplementary file 1 [file Data_Sheet_1.ZIP › Supplementary Table 2.xlsx]

## Sheet: Supplementary Table 2
Supplementary Table 2. Predicted depolymerase domains of receptor binding proteins (RBPs).
Phage name	GeneBank	Publications	Family	Genus	Host K-type	Protein id	ORF №	ORF gene	Domain	Domain coordinats
Klebsiella phage KP32	NC_013647.1	Majkowska-Skrobek, G., Latka, A., Berisio, R., Squeglia, F., Maciejewska, B., Briers, Y., & Drulis-Kawa, Z. (2018). Phage-borne depolymerases decrease Klebsiella pneumoniae resistance to innate defense mechanisms. Frontiers in microbiology, 9, 2517.	Autographiviridae	Przondovirus	K3	YP_003347555.1	KP-KP32_gp37	tail fiber protein	Pectin lyase	281-543
Klebsiella phage KP32	NC_013647.1	Majkowska-Skrobek, G., Latka, A., Berisio, R., Squeglia, F., Maciejewska, B., Briers, Y., & Drulis-Kawa, Z. (2018). Phage-borne depolymerases decrease Klebsiella pneumoniae resistance to innate defense mechanisms. Frontiers in microbiology, 9, 2517.	Autographiviridae	Przondovirus	K21	YP_003347556.1	KP-KP32_gp38	hypothetical protein	Pectin lyase	17-471
Klebsiella phage KP32 isolate 194	MH172262.1		Autographiviridae	Przondovirus	K3	AWN07125.1	Kp32i194_orfdepK3	tail fiber protein	Pectin lyase	308-582
Klebsiella phage KP32 isolate 194	MH172262.1		Autographiviridae	Przondovirus	K21	AWN07126.1	Kp32i194_orfdepK21	tail fiber family protein	Galactose-binding domain	404-554
Klebsiella phage KpV763	KX591654.1	Solovieva E. V. et al. Comparative genome analysis of novel Podoviruses lytic for hypermucoviscous Klebsiella pneumoniae of K1, K2, and K57 capsular types //Virus research. – 2018. – Т. 243. – С. 10-18.	Autographiviridae	Przondovirus	K2	AOT28172.1	kpv763_43	putative tail fiber (tailspike) protein	Pectate lyase	295–525
Klebsiella phage KpV763	KX591654.1	Solovieva E. V. et al. Comparative genome analysis of novel Podoviruses lytic for hypermucoviscous Klebsiella pneumoniae of K1, K2, and K57 capsular types //Virus research. – 2018. – Т. 243. – С. 10-18.	Autographiviridae	Przondovirus	N/D	AOT28173.1	kpv763_44	putative tail fiber family protein	Galactose-binding domain	373-523
Klebsiella phage KP32 isolate 192	MH172261.1		Autographiviridae	Przondovirus	K3	AWN07083.1	33184..35517	tail fiber protein	Pectin lyase	308-583
Klebsiella phage KP32 isolate 192	MH172261.1		Autographiviridae	Przondovirus	K21	AWN07084.1	35435..37102	tail fiber family protein	Galactose-binding domain	404-554
Klebsiella phage K5-2	KY389315.1	Hsieh, P. F., Lin, H. H., Lin, T. L., Chen, Y. Y., & Wang, J. T. (2017). Two T7-like bacteriophages, K5-2 and K5-4, each encodes two capsule depolymerases: isolation and functional characterization. Scientific reports, 7(1), 1-13.	Autographiviridae	Przondovirus	K30/K69	APZ82804.1	k52_037	tail fiber protein	Pectin lyase	298-636
Klebsiella phage K5-2	KY389315.1	Hsieh, P. F., Lin, H. H., Lin, T. L., Chen, Y. Y., & Wang, J. T. (2017). Two T7-like bacteriophages, K5-2 and K5-4, each encodes two capsule depolymerases: isolation and functional characterization. Scientific reports, 7(1), 1-13.	Autographiviridae	Przondovirus	K5	APZ82805.1	k52_038	hypothetical protein	Pectin lyase	26-600
Klebsiella phage KP32 isolate 196	MH172264.1		Autographiviridae	Przondovirus	K3	AWN07213.1	Kp32i196_orfdepK3	tail fiber protein	Pectate_lyase_3	293-371
Klebsiella phage KP32 isolate 196	MH172264.1		Autographiviridae	Przondovirus	K21	AWN07214.1	Kp32i196_orfdepK21	endo-N-neuraminidase	Pectin lyase	48-356
Klebsiella phage KpV766	KX712071.1	Solovieva E. V. et al. Comparative genome analysis of novel Podoviruses lytic for hypermucoviscous Klebsiella pneumoniae of K1, K2, and K57 capsular types //Virus research. – 2018. – Т. 243. – С. 10-18.	Autographiviridae	Przondovirus	K20	AOZ65569.1	kpv766_44	putative tail fiber protein	Pectate lyase	295–367
Klebsiella phage KpV766	KX712071.1	Solovieva E. V. et al. Comparative genome analysis of novel Podoviruses lytic for hypermucoviscous Klebsiella pneumoniae of K1, K2, and K57 capsular types //Virus research. – 2018. – Т. 243. – С. 10-18.	Autographiviridae	Przondovirus	K1/K2/K57	AOZ65570.1	kpv766_45	putative tail fiber protein	SGNH hydrolase	74-309
Klebsiella phage KpV289	NC_028977.1	Volozhantsev, N. V., Myakinina, V. P., Popova, A. V., Kislichkina, A. A., Komisarova, E. V., Knyazeva, A. I., ... & Svetoch, E. A. (2016). Complete genome sequence of novel T7-like virus vB_KpnP_KpV289 with lytic activity against Klebsiella pneumoniae. Archives of virology, 161(2), 499-501.	Autographiviridae	Przondovirus	N/D	YP_009215499.1	kpv289_orf46	Phage tail fibers	SGNH hydrolase	74-310
Klebsiella phage KpV289	NC_028977.1	Volozhantsev, N. V., Myakinina, V. P., Popova, A. V., Kislichkina, A. A., Komisarova, E. V., Knyazeva, A. I., ... & Svetoch, E. A. (2016). Complete genome sequence of novel T7-like virus vB_KpnP_KpV289 with lytic activity against Klebsiella pneumoniae. Archives of virology, 161(2), 499-501.	Autographiviridae	Przondovirus	K20	YP_009215498.1	kpv289_orf45	putative tailspike protein	Pectate lyase	295–367
Klebsiella phage IME 205	KU183006.1	Liu, Y., Leung, S. S. Y., Huang, Y., Guo, Y., Jiang, N., Li, P., ... & Gao, Z. (2020). Identification of Two Depolymerases From Phage IME205 and Their Antivirulent Functions on K47 Capsule of Klebsiella pneumoniae. Frontiers in microbiology, 11, 218.	Autographiviridae	Przondovirus	K47	ALT58497.1	IME 205_ORF42	tail fibers protein	Pectin lyase	289-628
Klebsiella phage IME 205	KU183006.1	Liu, Y., Leung, S. S. Y., Huang, Y., Guo, Y., Jiang, N., Li, P., ... & Gao, Z. (2020). Identification of Two Depolymerases From Phage IME205 and Their Antivirulent Functions on K47 Capsule of Klebsiella pneumoniae. Frontiers in microbiology, 11, 218.	Autographiviridae	Przondovirus	K47	ALT58498.1	IME 205_ORF43	hypothetical protein	Pectin lyase	210-407
Klebsiella phage K5-4	KY389316.1	Hsieh, P. F., Lin, H. H., Lin, T. L., Chen, Y. Y., & Wang, J. T. (2017). Two T7-like bacteriophages, K5-2 and K5-4, each encodes two capsule depolymerases: isolation and functional characterization. Scientific reports, 7(1), 1-13.	Autographiviridae	Przondovirus	K8	APZ82847.1	k54_037	putative tail fiber protein	Pectin lyase	310-655
Klebsiella phage K5-4	KY389316.1	Hsieh, P. F., Lin, H. H., Lin, T. L., Chen, Y. Y., & Wang, J. T. (2017). Two T7-like bacteriophages, K5-2 and K5-4, each encodes two capsule depolymerases: isolation and functional characterization. Scientific reports, 7(1), 1-13.	Autographiviridae	Przondovirus	K5	APZ82848.1	k54_038	hypothetical protein	Pectin lyase	35-462
Klebsiella phage KpV767	KX712070.1	V Volozhantsev N. et al. Characterization and Therapeutic Potential of Bacteriophage-Encoded Polysaccharide Depolymerases with β Galactosidase Activity against Klebsiella pneumoniae K57 Capsular Type //Antibiotics. – 2020. – Т. 9. – №. 11. – С. 732.	Autographiviridae	Przondovirus	K57	AOZ65519.1	kpv767_46	putative tail fiber protein	Pectin lyase	298–835
Klebsiella phage B_KpnP_KpV475	NC_031025.1	Solovieva E. V. et al. Comparative genome analysis of novel Podoviruses lytic for hypermucoviscous Klebsiella pneumoniae of K1, K2, and K57 capsular types //Virus research. – 2018. – Т. 243. – С. 10-18.	Autographiviridae	Drulisvirus	K1	YP_009280720.1	kpv475_51	hypothetical protein	Pectin lyase	358–643
Klebsiella phage KpV71	NC_031246.1	Solovieva E. V. et al. Comparative genome analysis of novel Podoviruses lytic for hypermucoviscous Klebsiella pneumoniae of K1, K2, and K57 capsular types //Virus research. – 2018. – Т. 243. – С. 10-18.	Autographiviridae	Drulisvirus	K1	YP_009302756.1	kpv71_52	hypothetical protein	Pectin lyase	353-583
Klebsiella phage NTUH-K2044-K1-1	NC_025418.1	Lin, T. L., Hsieh, P. F., Huang, Y. T., Lee, W. C., Tsai, Y. T., Su, P. A., ... & Wang, J. T. (2014). Isolation of a bacteriophage and its depolymerase specific for K1 capsule of Klebsiella pneumoniae: implication in typing and treatment. The Journal of infectious diseases, 210(11), 1734-1744.	Autographiviridae	Drulisvirus	K1	YP_009098385.1	OZ76_gp34	hypothetical protein	Pectin lyase	30-571
Klebsiella phage KpV48	KX237514.1	Solovieva E. V. et al. Comparative genome analysis of novel Podoviruses lytic for hypermucoviscous Klebsiella pneumoniae of K1, K2, and K57 capsular types //Virus research. – 2018. – Т. 243. – С. 10-18.	Autographiviridae	Drulisvirus	K57	AOZ65265.1	kpv48_57	hypothetical protein	Pectate_lyase_3	86-164
Klebsiella phage phiBO1E	KM576124.1	D’Andrea M. M. et al. φBO1E, a newly discovered lytic bacteriophage targeting carbapenemase-producing Klebsiella pneumoniae of the pandemic Clonal Group 258 clade II lineage //Scientific reports. – 2017. – Т. 7. – №. 1. – С. 1-8.	Autographiviridae	Drulisvirus	KN4	AIT13628.1	BO1E_0059	hypothetical protein	Pectin lyase	9-402
Klebsiella phage KpV41	NC_028670.1	Solovieva E. V. et al. Comparative genome analysis of novel Podoviruses lytic for hypermucoviscous Klebsiella pneumoniae of K1, K2, and K57 capsular types //Virus research. – 2018. – Т. 243. – С. 10-18.	Autographiviridae	Drulisvirus	K1	YP_009188797.1	kpv41_55	hypothetical protein	Pectin lyase	339-583
Klebsiella phage KpV74	KY385423.1	Solovieva E. V. et al. Comparative genome analysis of novel Podoviruses lytic for hypermucoviscous Klebsiella pneumoniae of K1, K2, and K57 capsular types //Virus research. – 2018. – Т. 243. – С. 10-18.	Autographiviridae	Drulisvirus	K2	APZ82768.1	kpv74_56	putative tail fiber protein	Pectate_lyase_3	85-147
Klebsiella phage KN1-1	LC413193.1	Pan, Y. J., Lin, T. L., Chen, Y. Y., Lai, P. H., Tsai, Y. T., Hsu, C. R., ... & Wang, J. T. (2019). Identification of three podoviruses infecting Klebsiella encoding capsule depolymerases that digest specific capsular types. Microbial biotechnology, 12(3), 472-486.	Autographiviridae	Przondovirus	KN1	BBF66844.1	KN1-1_orfKN1dep	KN1dep 34320‐36779	Pectate_lyase_3	230-436
Klebsiella phage KN3-1	LC413194.1	Pan, Y. J., Lin, T. L., Chen, Y. Y., Lai, P. H., Tsai, Y. T., Hsu, C. R., ... & Wang, J. T. (2019). Identification of three podoviruses infecting Klebsiella encoding capsule depolymerases that digest specific capsular types. Microbial biotechnology, 12(3), 472-486.	Autographiviridae	Przondovirus	KN3	BBF66867.1	KN3-1_orfKN3dep	KN3dep 33247‐35622	Pectate lyase	300-514
Klebsiella phage KN3-1	LC413194.1	Pan, Y. J., Lin, T. L., Chen, Y. Y., Lai, P. H., Tsai, Y. T., Hsu, C. R., ... & Wang, J. T. (2019). Identification of three podoviruses infecting Klebsiella encoding capsule depolymerases that digest specific capsular types. Microbial biotechnology, 12(3), 472-486.	Autographiviridae	Przondovirus	K56	BBF66868.1	KN3-1_orfK56dep	K56dep	Pectate lyase	163-300
Klebsiella phage KN4-1	LC413195.1	Pan, Y. J., Lin, T. L., Chen, Y. Y., Lai, P. H., Tsai, Y. T., Hsu, C. R., ... & Wang, J. T. (2019). Identification of three podoviruses infecting Klebsiella encoding capsule depolymerases that digest specific capsular types. Microbial biotechnology, 12(3), 472-486.	Autographiviridae	Przondovirus	KN4	BBF66888.1	KN4-1_orfKN4dep	KN4dep 34859‐37408	Pectate_lyase_3	281-347
Klebsiella phage Henu1	MK203841	Teng T. et al. Characterization and genome analysis of novel Klebsiella phage Henu1 with lytic activity against clinical strains of Klebsiella pneumoniae //Archives of virology. – 2019. – Т. 164. – №. 9. – С. 2389-2393.	Autographiviridae	Przondovirus	K1/K2/K57	AZS06408.1	Henu1_43	Henu1_43	Pectin lyase	172-532
Klebsiella phage Kund-ULIP47	MK380015	Thiry, D., Passet, V., Danis-Wlodarczyk, K., Lood, C., Wagemans, J., De Sordi, L., ... & Brisse, S. (2019). New bacteriophages against emerging lineages ST23 and ST258 of Klebsiella pneumoniae and efficacy assessment in Galleria mellonella larvae. Viruses, 11(5), 411.	Autographiviridae	Przondovirus	K41	QAU05545.1	D3A56_0040	D3A56_0040 tail spike	Pectin lyase	308-574
Klebsiella phage K1-ULIP33	MK380014	Thiry, D., Passet, V., Danis-Wlodarczyk, K., Lood, C., Wagemans, J., De Sordi, L., ... & Brisse, S. (2019). New bacteriophages against emerging lineages ST23 and ST258 of Klebsiella pneumoniae and efficacy assessment in Galleria mellonella larvae. Viruses, 11(5), 411.	Podoviridae	Zindervirus	K1	QAU05505.1	D3A55_0054	D3A55_0054	Pectin lyase	15-578
Klebsiella phage Kund-ULIP54	MK380016	Thiry, D., Passet, V., Danis-Wlodarczyk, K., Lood, C., Wagemans, J., De Sordi, L., ... & Brisse, S. (2019). New bacteriophages against emerging lineages ST23 and ST258 of Klebsiella pneumoniae and efficacy assessment in Galleria mellonella larvae. Viruses, 11(5), 411.	Autographiviridae	Przondovirus	K1	QBG78385.1	D3A57_0041	D3A57_0041	Pectin lyase	311-573
Klebsiella phage VLC1	MN794000	Domingo-Calap, P., Beamud, B., Vienne, J., González-Candelas, F., & Sanjuán, R. (2020). Isolation of Four Lytic Phages Infecting Klebsiella pneumoniae K22 Clinical Isolates from Spain. International Journal of Molecular Sciences, 21(2), 425.	Autographiviridae	Drulisvirus	K22	QGZ00758.1	ofr49	49 tail fiber protein	Pectin lyase	308-610
Klebsiella phage VLC2	MN794001	Domingo-Calap, P., Beamud, B., Vienne, J., González-Candelas, F., & Sanjuán, R. (2020). Isolation of Four Lytic Phages Infecting Klebsiella pneumoniae K22 Clinical Isolates from Spain. International Journal of Molecular Sciences, 21(2), 425.	Autographiviridae	Drulisvirus	K22	QGZ00819.1	orf52	52 tail fiber protein	Pectin lyase	308-610
Klebsiella phage VLC3	MN794002	Domingo-Calap, P., Beamud, B., Vienne, J., González-Candelas, F., & Sanjuán, R. (2020). Isolation of Four Lytic Phages Infecting Klebsiella pneumoniae K22 Clinical Isolates from Spain. International Journal of Molecular Sciences, 21(2), 425.	Autographiviridae	Drulisvirus	K22	QGZ00875.1	orf48	48 tail fiber protein	Pectin lyase	308-610
Klebsiella phage VLC4	MN794003	Domingo-Calap, P., Beamud, B., Vienne, J., González-Candelas, F., & Sanjuán, R. (2020). Isolation of Four Lytic Phages Infecting Klebsiella pneumoniae K22 Clinical Isolates from Spain. International Journal of Molecular Sciences, 21(2), 425.	Autographiviridae	Drulisvirus	K22	QGZ00936.1	orf53	53 tail fiber protein	Pectin lyase	308-610
Klebsiella phage VLC5	MT197175	Domingo-Calap, P., Beamud, B., Mora-Quilis, L., González-Candelas, F., & Sanjuán, R. (2020). Isolation and Characterization of Two Klebsiella pneumoniae Phages Encoding Divergent Depolymerases. International journal of molecular sciences, 21(9), 3160.	Autographiviridae	Drulisvirus	K22	QIW86419.1	VLC5_49	VLC5_49dep	Pectin lyase	319–617
Klebsiella phage VLC5	MT197175	Domingo-Calap, P., Beamud, B., Mora-Quilis, L., González-Candelas, F., & Sanjuán, R. (2020). Isolation and Characterization of Two Klebsiella pneumoniae Phages Encoding Divergent Depolymerases. International journal of molecular sciences, 21(9), 3160.	Autographiviridae	Drulisvirus	K37	QIW86428.1	VLC5_58	VLC5_58 tail spike	Pectin lyase	16-365
Klebsiella phage VLC6	MT197176.1	Domingo-Calap, P., Beamud, B., Mora-Quilis, L., González-Candelas, F., & Sanjuán, R. (2020). Isolation and Characterization of Two Klebsiella pneumoniae Phages Encoding Divergent Depolymerases. International journal of molecular sciences, 21(9), 3160.	Autographiviridae	Drulisvirus	K22	QJI52623.1	VLC6_51	VLC6_51dep	Pectin lyase	319–617
Klebsiella phage VLC6	MT197176.1	Domingo-Calap, P., Beamud, B., Mora-Quilis, L., González-Candelas, F., & Sanjuán, R. (2020). Isolation and Characterization of Two Klebsiella pneumoniae Phages Encoding Divergent Depolymerases. International journal of molecular sciences, 21(9), 3160.	Autographiviridae	Drulisvirus	K37/K13/K2/K3	QJI52632.1	VLC6_58	tail spike	Pectate_lyase_3	85-146
Klebsiella phage KpV2883	MT682065.1	from NCBI	Autographiviridae	Drulisvirus	N/D	QMP82097.1	kpv2883_053	hypothetical protein	Pectin lyase	336-539
Klebsiella phage KpV2883	MT682065.1	from NCBI	Autographiviridae	Drulisvirus	N/D	QMP82089.1	kpv2883_045	tail fiber protein	Pectin lyase	330-613
Klebsiella phage Dlv622	MT939252.1		Autographiviridae	Drulisvirus	K23	QOI68577.1	dlv622_orf59	putative tail spike	Pectin lyase	32-319
Klebsiella phage Seu621	MT939253.1		Myoviridae	Seunavirus	K23	QOI68629.1	seu621_orf52	putative tail spike protein	Pectin lyase	80-364
Klebsiella phage vB_KpnM_KpV52	KX237516.1	Volozhantsev, N. V., Solovieva, E. V., Krasilnikova, V. M., Myakinina, V. P., Verevkin, V. V., Borzilov, A. I., ... & Knirel, Y. A. (2018). Capsule specific polysaccharide depolymerases of Klebsiella pneumoniae bacteriophages: implication in typing and treatment. Инфекция и иммунитет, 8(4), 617.	Myoviridae	Jedunavirus	K57	AOZ65386.1	kpv52_42_1	putative tail fiber family protein	Pectin lyase	190-403
Klebsiella phage vB_KpnM_KpV79	MF663761.1	V Volozhantsev N. et al. Characterization and Therapeutic Potential of Bacteriophage-Encoded Polysaccharide Depolymerases with β Galactosidase Activity against Klebsiella pneumoniae K57 Capsular Type //Antibiotics. – 2020. – Т. 9. – №. 11. – С. 732.	Myoviridae	Jedunavirus	K57	ATI16495.1	kpv79_42	tail fiber protein/pectate lyase superfamily protein	Pectin lyase	167-567
Klebsiella phage ΦK64-1	NC_027399.1	Pan, Y. J., Lin, T. L., Chen, C. C., Tsai, Y. T., Cheng, Y. H., Chen, Y. Y., ... & Wang, J. T. (2017). Klebsiella phage ΦK64-1 encodes multiple depolymerases for multiple host capsular types. Journal of virology, 91(6), e02457-16.	Myoviridae	Alcyoneusvirus	KN4	YP_009153195.1	ACQ27_gp55	tail spike protein	Pectate_lyase_3	138-187
Klebsiella phage ΦK64-1	NC_027399.1	Pan, Y. J., Lin, T. L., Chen, C. C., Tsai, Y. T., Cheng, Y. H., Chen, Y. Y., ... & Wang, J. T. (2017). Klebsiella phage ΦK64-1 encodes multiple depolymerases for multiple host capsular types. Journal of virology, 91(6), e02457-16.	Myoviridae	Alcyoneusvirus	K21	YP_009153196.1	ACQ27_gp56	tailspike protein	Pectin lyase	104-399
Klebsiella phage ΦK64-1	NC_027399.1	Pan, Y. J., Lin, T. L., Chen, C. C., Tsai, Y. T., Cheng, Y. H., Chen, Y. Y., ... & Wang, J. T. (2017). Klebsiella phage ΦK64-1 encodes multiple depolymerases for multiple host capsular types. Journal of virology, 91(6), e02457-16.	Myoviridae	Alcyoneusvirus	K11	YP_009153197.1	ACQ27_gp57	putative tail fiber protein	Pectin lyase	87-405
Klebsiella phage ΦK64-1	NC_027399.1	Pan, Y. J., Lin, T. L., Chen, C. C., Tsai, Y. T., Cheng, Y. H., Chen, Y. Y., ... & Wang, J. T. (2017). Klebsiella phage ΦK64-1 encodes multiple depolymerases for multiple host capsular types. Journal of virology, 91(6), e02457-16.	Myoviridae	Alcyoneusvirus	KN5	YP_009153198.1	ACQ27_gp58	putative tail fiber protein	Pectin lyase	649-942
Klebsiella phage ΦK64-1	NC_027399.1	Pan, Y. J., Lin, T. L., Chen, C. C., Tsai, Y. T., Cheng, Y. H., Chen, Y. Y., ... & Wang, J. T. (2017). Klebsiella phage ΦK64-1 encodes multiple depolymerases for multiple host capsular types. Journal of virology, 91(6), e02457-16.	Myoviridae	Alcyoneusvirus	K25	YP_009153199.1	ACQ27_gp59	putative tail fiber protein	Pectin lyase	125-475
Klebsiella phage ΦK64-1	NC_027399.1	Pan, Y. J., Lin, T. L., Chen, C. C., Tsai, Y. T., Cheng, Y. H., Chen, Y. Y., ... & Wang, J. T. (2017). Klebsiella phage ΦK64-1 encodes multiple depolymerases for multiple host capsular types. Journal of virology, 91(6), e02457-16.	Myoviridae	Alcyoneusvirus	K35	YP_009153200.1	ACQ27_gp60	putative structural protein	Pectate_lyase_3	137-300
Klebsiella phage ΦK64-1	NC_027399.1	Pan, Y. J., Lin, T. L., Chen, C. C., Tsai, Y. T., Cheng, Y. H., Chen, Y. Y., ... & Wang, J. T. (2017). Klebsiella phage ΦK64-1 encodes multiple depolymerases for multiple host capsular types. Journal of virology, 91(6), e02457-16.	Myoviridae	Alcyoneusvirus	K1	YP_009153201.1	ACQ27_gp61	putative tail fiber protein	Pectin lyase	337-872
Klebsiella phage ΦK64-1	NC_027399.1	Pan, Y. J., Lin, T. L., Chen, C. C., Tsai, Y. T., Cheng, Y. H., Chen, Y. Y., ... & Wang, J. T. (2017). Klebsiella phage ΦK64-1 encodes multiple depolymerases for multiple host capsular types. Journal of virology, 91(6), e02457-16.	Myoviridae	Alcyoneusvirus	K64	YP_009153202.1	ACQ27_gp62	putative tail fiber protein	Glycosyl hydrolases	479-718
Klebsiella phage ΦK64-1	NC_027399.1	Pan, Y. J., Lin, T. L., Chen, C. C., Tsai, Y. T., Cheng, Y. H., Chen, Y. Y., ... & Wang, J. T. (2017). Klebsiella phage ΦK64-1 encodes multiple depolymerases for multiple host capsular types. Journal of virology, 91(6), e02457-16.	Myoviridae	Alcyoneusvirus	K30/K69	YP_009153203.1	ACQ27_gp63	putative structural protein	Pectin lyase	272-678
Klebsiella phage KpS8	MT178275		Myoviridae	Slopekvirus	K23	QIW88225.1	kps8_053	kps8_053	Pectin lyase	80-364
Klebsiella phage KLPN1	NC_028760	Hoyles, L., Murphy, J., Neve, H., Heller, K. J., Turton, J. F., Mahony, J., ... & van Sinderen, D. (2015). Klebsiella pneumoniae subsp. pneumoniae–bacteriophage combination from the caecal effluent of a healthy woman. PeerJ, 3, e1061.	Siphoviridae	Webervirus	K2	YP_009195383.1	KLPN1_43	hypothetical protein	Pectate_lyase_3	270-481
Klebsiella phage KP36	NC_029099	Majkowska-Skrobek G. et al. Capsule-targeting depolymerase, derived from Klebsiella KP36 phage, as a tool for the development of anti-virulent strategy //Viruses. – 2016. – Т. 8. – №. 12. – С. 324.	Siphoviridae	Webervirus	K63	YP_009226011.1	gp50	putative tail fiber protein	Pectin lyase	261-642
Klebsiella phage GH-K3	MH844531	Cai R. et al. Biological properties and genomics analysis of vB_KpnS_GH-K3, a Klebsiella phage with a putative depolymerase-like protein //Virus genes. – 2019. – Т. 55. – №. 5. – С. 696-706.	Siphoviridae	Webervirus	K7	AYP28213.1	GHK3_32	depolymerase	Pectin lyase	300-480
Klebsiella phage vB_KpnM_BIS47	KY652726	Labudda, Ł., Strapagiel, D., Karczewska-Golec, J., & Golec, P. (2017). Complete annotated genome sequences of four Klebsiella pneumoniae phages isolated from sewage in Poland. Genome Announc., 5(45), e00919-17.	Myoviridae		N/D	ARB12533.1	BIS47_29	hypothetical protein	Pectin lyase	42-421
Klebsiella phage K11	NC_011043.1	Bessler, W., Freund-Mölbert, E., Knüfermann, H., Rudolph, C., Thurow, H., & Stirm, S. (1973). A bacteriophage-induced depolymerase active on Klebsiella K11 capsular polysaccharide. Virology, 56(1), 134-151.	Autographiviridae	Przondovirus	N/D	YP_002003830.1	ASC_0042	gp17	Pectin lyase	254-628
Klebsiella phage K11	NC_011043.1	Bessler, W., Freund-Mölbert, E., Knüfermann, H., Rudolph, C., Thurow, H., & Stirm, S. (1973). A bacteriophage-induced depolymerase active on Klebsiella K11 capsular polysaccharide. Virology, 56(1), 134-151.	Autographiviridae	Przondovirus	N/D	YP_002003831.1	ASC_0043	unknown product	Pectin lyase	38-310
Klebsiella phage K5	NC_028800.1		Autographiviridae	Przondovirus	N/D	YP_009198668.1	AVU23_gp40	tail spike protein	Pectin lyase	314-710
Klebsiella phage K5	NC_028800.1		Autographiviridae	Przondovirus	N/D	YP_009198669.1	AVU23_gp41	tail spike protein	Pectin lyase	42-361
Klebsiella phage SH-Kp 152410	MG835568.1		Autographiviridae	Przondovirus	N/D	AUV61507.1	2410_orf00047	hypothetical protein	Pectate lyase	274-785
Klebsiella phage IME321	MH587638.1	Wang C. et al. Protective and therapeutic application of the depolymerase derived from a novel KN1 genotype of Klebsiella pneumoniae bacteriophage in mice //Research in microbiology. – 2019. – Т. 170. – №. 3. – С. 156-164.	Autographiviridae	Przondovirus	KN1	AXE28435.1	33394..35856	tail fibers protein	Pectate_lyase_3	229-433
Klebsiella phage 2044-307w	MF285615.1		Autographiviridae	Przondovirus	N/D	ASZ78308.1	RU60_041	hypothetical protein	SGNH hydrolase	84-249
Klebsiella phage KP34	NC_013649.2	Drulis-Kawa, Z., Mackiewicz, P., Kęsik-Szeloch, A., Maciaszczyk-Dziubinska, E., Weber-Dąbrowska, B., Dorotkiewicz-Jach, A., ... & Kropinski, A. M. (2011). Isolation and characterisation of KP34—a novel φKMV-like bacteriophage for Klebsiella pneumoniae. Applied microbiology and biotechnology, 90(4), 1333-1345.	Autographiviridae	Drulisvirus	K63	YP_003347651.1	KP-KP34p57	hypothetical protein	Pectate lyase	23-562
Klebsiella phage SU503	NC_028816.1		Autographiviridae	Drulisvirus	N/D	YP_009199937.1	AVT68_gp54	hypothetical protein	Pectin lyase	68-455
Klebsiella phage KPV811	KY000081.1		Autographiviridae	Drulisvirus	N/D	APD20657.1	416..2107	tail fibers protein	Pectin lyase	15-405
Klebsiella phage vB_Kp2	NC_028664.1		Autographiviridae	Drulisvirus	N/D	YP_009188367.1	AU150_gp57	hypothetical protein	Pectin lyase	93-372
Klebsiella phage SU552A	NC_028870.1		Autographiviridae	Drulisvirus	N/D	YP_009204843.1	SU552A_54	putative tail fiber protein	Pectin lyase	10-417
Klebsiella phage phiKpS2	KX587949.2		Autographiviridae	Drulisvirus	N/D	AWK24039.1	phiKpS2_45	putative tail fiber protein	Pectin lyase	353-692
Klebsiella phage KOX1	KY780482.1	Brown, T. L., Petrovski, S., Hoyle, D., Chan, H. T., Lock, P., & Tucci, J. (2017). Characterization and formulation into solid dosage forms of a novel bacteriophage lytic against Klebsiella oxytoca. PloS one, 12(8).	Siphoviridae	Webervirus	N/D	ARM70347.1	KOX1_23	hypothetical protein	Pectin lyase	209-508
Klebsiella phage JY917	MG894052		Siphoviridae	Webervirus	N/D	AVI03134.1	15143..17581	tail fiber protein	Lyase	149-532
Klebsiella phage vB_KpnS_KpV522	KX237515		Siphoviridae	Webervirus	N/D	AOZ65310.1	kpv522_45	putative tail fiber protein	SGNH hydrolase	769-1140
Klebsiella phage PKP126	NC_031053		Siphoviridae	Webervirus	N/D	YP_009284923.1	PKP126_059	hypothetical protein	SGNH hydrolase	444-656
Klebsiella phage 1513	NC_028786		Siphoviridae	Webervirus	N/D	YP_009197879.1	PK_072	hypothetical protein	Pectin lyase	4-497
Klebsiella phage JD001	NC_020204.1	Cui, Z., Shen, W., Wang, Z., Zhang, H., Me, R., Wang, Y., ... & Guo, X. (2012). Complete genome sequence of Klebsiella pneumoniae phage JD001.	Myoviridae	Jedunavirus	N/D	YP_007392887.1	H391_gp66	gluconolaconase	Pectin lyase	219-566
Klebsiella phage vB_KpnM_KpS110	MG770379		Ackermannviridae	Taipeivirus	N/D	AUV59229.1	kps110_113	hypothetical protein	Pectin lyase	4-533
Klebsiella phage vB_KpnM_KpS110	MG770379		Ackermannviridae	Taipeivirus	N/D	AUV59232.1	kps110_116	tail fiber protein	Pectin lyase	101-346
Klebsiella phage vB_KpnM_KpS110	MG770379		Ackermannviridae	Taipeivirus	N/D	AUV59234.1	kps110_118	hypothetical protein	Pectin lyase	123-483
Klebsiella phage Menlow	NC_047901.1		Ackermannviridae	Taipeivirus	N/D	YP_009796379.1	CPT_Menlow_048	tail spike protein	Pectin lyase	198-525
Klebsiella phage Menlow	MG428990	Newkirk H. N. et al. Complete genome sequence of Klebsiella pneumoniae myophage menlow //Microbiology resource announcements. – 2019. – Т. 8. – №. 17.	Ackermannviridae	Taipeivirus	N/D	AUG87753.1	CPT_Menlow_052	tail spike protein	Lyase	113-666
Klebsiella phage RaK2	NC_019526.1	Šimoliūnas, E., Kaliniene, L., Truncaitė, L., Zajančkauskaitė, A., Staniulis, J., Kaupinis, A., ... & Meškys, R. (2013). Klebsiella phage vB_KleM-RaK2—A giant singleton virus of the family Myoviridae. PloS one, 8(4).	Myoviridae	Alcyoneusvirus	N/D	YP_007007686.1	RaK2_00531	putative structural protein	Pectin lyase	402-541
Klebsiella phage RaK2	NC_019526.1	Šimoliūnas, E., Kaliniene, L., Truncaitė, L., Zajančkauskaitė, A., Staniulis, J., Kaupinis, A., ... & Meškys, R. (2013). Klebsiella phage vB_KleM-RaK2—A giant singleton virus of the family Myoviridae. PloS one, 8(4).	Myoviridae	Alcyoneusvirus	N/D	YP_007007687.1	RaK2_00532	putative structural protein	Pectin lyase	284-530
Klebsiella phage RaK2	NC_019526.1	Šimoliūnas, E., Kaliniene, L., Truncaitė, L., Zajančkauskaitė, A., Staniulis, J., Kaupinis, A., ... & Meškys, R. (2013). Klebsiella phage vB_KleM-RaK2—A giant singleton virus of the family Myoviridae. PloS one, 8(4).	Myoviridae	Alcyoneusvirus	N/D	YP_007007688.1	RaK2_00533	putative structural protein	Pectin lyase	271-648
Klebsiella phage KP32 isolate 195	MH172263.1		Autographiviridae	Przondovirus	K3	AWN07172.1	K32i195_dep	tail fiber protein	Pectate lyase	124-191
Klebsiella phage 0507-KN2-1	NC_022343.1	Hsu C. R. et al. Isolation of a bacteriophage specific for a new capsular type of Klebsiella pneumoniae and characterization of its polysaccharide depolymerase //PloS one. – 2013. – Т. 8. – №. 8. – С. e70092.	Ackermannviridae	Taipeivirus	N/D	YP_008532046.1	P748_gp095	putative tailspike protein	Pectate lyase	454-843
Klebsiella phage 0507-KN2-1	NC_022343.1	Hsu C. R. et al. Isolation of a bacteriophage specific for a new capsular type of Klebsiella pneumoniae and characterization of its polysaccharide depolymerase //PloS one. – 2013. – Т. 8. – №. 8. – С. e70092.	Ackermannviridae	Taipeivirus	KN2	YP_008532047.1	P748_gp096	putative tail fiber protein	Pectate_lyase_3	268-344
Klebsiella phage 0507-KN2-1	NC_022343.1	Hsu C. R. et al. Isolation of a bacteriophage specific for a new capsular type of Klebsiella pneumoniae and characterization of its polysaccharide depolymerase //PloS one. – 2013. – Т. 8. – №. 8. – С. e70092.	Ackermannviridae	Taipeivirus	N/D	YP_008532050.1	P748_gp099	hypothetical protein RaK2_00525	Pectin lyase	4-496
Klebsiella phage SH-KP152226	MK903728.1	Wu Y. Q. et al. A Novel Polysaccharide Depolymerase Encoded by Phage SH-KP152226 Confers Specific Activities against Multidrug Resistant Klebsiella pneumoniae via Biofilm Degradation //Frontiers in microbiology. – 2019. – Т. 10. – С. 2768.	Autographiviridae	Przondovirus	K47	QDF14644.1	SHKP152226_42	tail fiber protein	Pectin lyase	299-643
Klebsiella phage vB_KpnS_Kp13	MK170446.1	Horváth M. et al. Identification of a newly isolated lytic bacteriophage against K24 capsular type, carbapenem resistant Klebsiella pneumoniae isolates //Scientific reports. – 2020. – Т. 10. – №. 1. – С. 1-11.	Drexlerviridae	Webervirus	K24	AZF89844.1	Kp13_orf2	tail fiber protein	Pectate_lyase_3	265-464
Klebsiella phage vB_KpnP_IME337	MN176573.1	Gao, M., Wang, C., Qiang, X., Liu, H., Li, P., Pei, G., ... & Bai, C. (2020). Isolation and Characterization of a Novel Bacteriophage Infecting Carbapenem-Resistant Klebsiella pneumoniae. Current Microbiology, 1-8.	Autographiviridae	Drulisvirus	KN2	QEQ50396.1	IME337_4285	putative tail fiber protein	Pectate_lyase_3	274-354
Klebsiella phage P509	MT542697.1	Li M. et al. Characterization and genome analysis of Klebsiella phage P509, with lytic activity against clinical carbapenem-resistant Klebsiella pneumoniae of the KL64 capsular type //Archives of Virology. – 2020. – Т. 165. – №. 12. – С. 2799-2806.	Autographiviridae	Przondovirus	KL64	QKY78353.1	P509_34336	tail fibers protein	Glycosyl hydrolases	493-734
Klebsiella phage vB_KpnP_IME279	MF614100.1	Zhang R. et al. Biological characteristics and genome analysis of a novel phage vB_KpnP_IME279 infecting Klebsiella pneumoniae //Folia Microbiologica. – 2020. – С. 1-12.	Podoviridae	Sortsnevirus	KL47/K52/K2	ATI16422.1	IME279_17665	tail fibers protein	Pectin lyase	157-415
Klebsiella phage IL33	KY652724.1	Labudda, Ł., Strapagiel, D., Karczewska-Golec, J., & Golec, P. (2017). Complete annotated genome sequences of four Klebsiella pneumoniae phages isolated from sewage in Poland. Genome announcements, 5(45), e00919-17.	Autographiviridae	Przondovirus	N/D	ARB12452.1	IL33_48	tail fibers protein	Pectate_lyase_3	265-352
Klebsiella phage PRA33	KY652723.1	Labudda, Ł., Strapagiel, D., Karczewska-Golec, J., & Golec, P. (2017). Complete annotated genome sequences of four Klebsiella pneumoniae phages isolated from sewage in Poland. Genome announcements, 5(45), e00919-17.	Autographiviridae	Przondovirus	N/D	ARB12406.1	PRA33_45	tail fibers protein	Pectate_lyase_3	264-357
Klebsiella phage BIS33	KY652725.1	Labudda, Ł., Strapagiel, D., Karczewska-Golec, J., & Golec, P. (2017). Complete annotated genome sequences of four Klebsiella pneumoniae phages isolated from sewage in Poland. Genome announcements, 5(45), e00919-17.	Autographiviridae	Przondovirus	N/D	ARB12500.1	BIS33_50	tail fibers protein	Pectate_lyase_3	257-352
Klebsiella phage MezzoGao	MF612072	Gao, S., Linden, S. B., & Nelson, D. C. (2017). Complete genome sequence of Klebsiella pneumoniae phages SopranoGao, MezzoGao, and AltoGao. Genome Announc., 5(45), e01009-17.	Siphoviridae	Webervirus	N/D	ASV44964.1	MezzoGao_18	hypothetical protein	Endosialidase	783-840
Klebsiella phage NJS1	MH445453		Siphoviridae	Webervirus	N/D	AXF39389.1	S1_042	putative tail fiber protein	Endosialidase	707-859
Klebsiella phage GML-KpCol1	MG552615		Siphoviridae	Webervirus	N/D	AUE22051.1	9937..12855	tail fiber protein	Endosialidase	764-839
Klebsiella phage May	MG428991.1	Nguyen K. T. et al. Complete genome sequence of Klebsiella pneumoniae myophage may //Microbiology resource announcements. – 2019. – Т. 8. – №. 19.	Ackermannviridae	Taipeivirus	N/D	AUG87958.1	CPT_May_044	tail spike protein	Pectate_lyase_3	514-721
Klebsiella phage May	MG428991.1	Nguyen K. T. et al. Complete genome sequence of Klebsiella pneumoniae myophage may //Microbiology resource announcements. – 2019. – Т. 8. – №. 19.	Ackermannviridae	Taipeivirus	N/D	AUG87959.1	CPT_May_045	tail spike protein	Pectate_lyase_3	256-523
Klebsiella phage May	MG428991.1	Nguyen K. T. et al. Complete genome sequence of Klebsiella pneumoniae myophage may //Microbiology resource announcements. – 2019. – Т. 8. – №. 19.	Ackermannviridae	Taipeivirus	N/D	AUG87960.1	CPT_May_046	tail spike protein	Pectate_lyase_3	117-401
Klebsiella phage May	MG428991.1	Nguyen K. T. et al. Complete genome sequence of Klebsiella pneumoniae myophage may //Microbiology resource announcements. – 2019. – Т. 8. – №. 19.	Ackermannviridae	Taipeivirus	N/D	AUG87962.1	CPT_May_048	tail spike protein	Pectate_lyase_3	120-348
